# Supplementary material for: Series 1: Behind the Spread: A Scoping Review of Risk Factors for Exposure to Mycobacterium tuberculosis
Source: Trop Med Infect Dis. 2026 Feb 19;11(2):58. doi: 10.3390/tropicalmed11020058 (PMC12945104; doi:10.3390/tropicalmed11020058)
Supplement: Supplementary file 1 [file tropicalmed-11-00058-s001.zip]

Archive with 1 entries (1 files):
- tropicalmed-3974558-supplementary.pdf
